# Supplementary material for: Test of Gross Motor Development-3: Item Difficulty and Item Differential Functioning by Gender and Age with Rasch Analysis
Source: Int J Environ Res Public Health. 2022 Jul 16;19(14):8667. doi: 10.3390/ijerph19148667 (PMC9322710; doi:10.3390/ijerph19148667)
Supplement: Supplementary file 1 [file ijerph-19-08667-s001.zip]

Archive with 1 entries (1 files):
- ijerph-1776967-supplementary.pdf
